# Supplementary material for: Efficacy of Sialendoscopy with Steroid Irrigation for Non-Lithiasic Chronic Sialadenitis: A Systematic Review and Proportional Meta-Analysis
Source: J Clin Med. 2025 Jul 23;14(15):5202. doi: 10.3390/jcm14155202 (PMC12347166; doi:10.3390/jcm14155202)
Supplement: Supplementary file 1 [file jcm-14-05202-s001.zip]

Archive with 24 entries (24 files):
- Sup. Fig.6 PLOT REPEAT RAIS.png
- Sup. Fig.7 PLOT REPEAT AUTOIMMUNE.png
- Sup. Fig.8 PLOT REPEAT SINE CAUSA.png
- Sup. Fig.9 sensitivity analysis.png
- Sup. Fig.10 sensitivity revision.png
- Sup. FIg.11 Funnel plot 1.jpeg
- Sup. Fig.12 Funnel plot 2 revision.jpeg
- Sup. Table 1 JRP.pdf
- Sup. Table 2 JRP.pdf
- Sup. Table 3 Sine Causa.pdf
- Sup. Table 4 Sine Causa.pdf
- Sup. Table 5 RAIS.pdf
- Sup. Table 6 RAIS.pdf
- Sup. Table 7 Autoimmune.pdf
- Sup. Table 8 Autoimmune.pdf
- Sup. Table 9 Quality assessment COHORT.pdf
- Sup. Table 10 Moga Score 1.pdf
- Sup. Table 11 Moga Score 2.pdf
- Sup. Table 12 Moga Score 3.pdf
- Sup. Fig.1 PLOT JRP.png
- Sup. Fig.2 RAIS Graph.png
- Sup. Fig.3 Autoimmune Graph.png
- Sup. Fig.4 PLOT SINE CAUSA.png
- Sup. Fig.5 PLOT REPEAT JRP.png
